# Supplementary material for: The Feasibility, Safety, and Preliminary Functional Outcomes of a Mobile Application-Based Rehabilitation Program in Non-Ambulatory Patients After Intensive Care Unit Discharge
Source: J Clin Med. 2026 May 29;15(11):4211. doi: 10.3390/jcm15114211 (PMC13257730; doi:10.3390/jcm15114211)
Supplement: Supplementary file 1 [file jcm-15-04211-s001.zip]

Archive with 1 entries (1 files):
- jcm-4327312-supplementary.pdf
